# Supplementary material for: SARS-CoV-2 Viral Load in the Pulmonary Compartment of Critically Ill COVID-19 Patients Correlates with Viral Serum Load and Fatal Outcomes
Source: Viruses. 2022 Jun 14;14(6):1292. doi: 10.3390/v14061292 (PMC9228931; doi:10.3390/v14061292)
Supplement: Supplementary file 1 [file viruses-14-01292-s001.zip]

Archive with 3 entries (2 files):
- Supplementary Files/
- Supplementary Files/Supplementary File 1.pdf
- Supplementary Files/Supplementary File 2.pdf
